# Supplementary material for: MicroRNA expression profile and functional analysis reveal that miR-382 is a critical novel gene of alcohol addiction
Source: EMBO Mol Med. 2013 Jul 22;5(9):1402–14. doi: 10.1002/emmm.201201900 (PMC3799494; doi:10.1002/emmm.201201900)
Supplement: Supplementary file 8 [file emmm0005-1402-SD8.txt]

EMBO MolecularMedicine  PeerReview ProcessFile- EMM-2012-01900
 
 
© EMBO 1 
 
 
 
 
MicroRNAExpressionProfileandFunctionalAnalysis
RevealthatmiR-382 is a CriticalNovelGene ofAlcohol
Addiction
 
Jingyuan Li,Jing Li,Xiaojun Liu,Shanshan Qin,Yanzhong Guan,YuweiLiu,YunhuiCheng,
Xiuwen Chen,Wen Li,Shenming Wang,Ming Xiong,Eldo V.Kuzhikandathil,Jiang-HongYe,
ChunxiangZhang 
 
Correspondingauthor:ChunxiangZhang, RushMedicalCollege,RushUniversity 
 
 
 
 
Review timeline: Submissiondate: 17 August2012
 Accepted: 17 June 2013
 
 
Editor: NataschaBushati/CélineCarret
 
 
TransactionReport:
 
 
NoPeerReview ProcessFileisavailablewiththisarticle,astheauthorshavechosennottomakethereview 
processpublicin thiscase.
 
 
 
 
 
 
 
 
 
 
 
 
 
 
 
 
 
 
 
 
 
 
 
 
